# Supplementary material for: The Effect of Functional Fiber on Microbiota Composition in Different Intestinal Segments of Obese Mice
Source: Int J Mol Sci. 2021 Jun 18;22(12):6525. doi: 10.3390/ijms22126525 (PMC8234870; doi:10.3390/ijms22126525)
Supplement: Supplementary file 1 [file ijms-22-06525-s001.zip]

Archive with 1 entries (1 files):
- ijms-1216587-supplementary.pdf
